# Supplementary material for: Dynamic Changes in Central and Peripheral Neuro-Injury vs. Neuroprotective Serum Markers in COVID-19 Are Modulated by Different Types of Anti-Viral Treatments but Do Not Affect the Incidence of Late and Early Strokes
Source: Biomedicines. 2021 Nov 29;9(12):1791. doi: 10.3390/biomedicines9121791 (PMC8698659; doi:10.3390/biomedicines9121791)
Supplement: Supplementary file 1 [file biomedicines-09-01791-s001.zip]

Archive with 1 entries (1 files):
- biomedicines-1379779-supplementary.pdf
